# Supplementary material for: Classification of Molecular Subtypes of High-Grade Serous Ovarian Cancer by MALDI-Imaging
Source: Cancers (Basel). 2021 Mar 25;13(7):1512. doi: 10.3390/cancers13071512 (PMC8036744; doi:10.3390/cancers13071512)
Supplement: Supplementary file 1 [file cancers-13-01512-s001.zip]

Archive with 11 entries (10 files):
- Supplementary material/
- Supplementary material/1-Supp.Table_Signatures_protein_assignment.xlsx
- Supplementary material/2-Supp.Table_ResultsParam.xlsx
- Supplementary material/3-Supp.Table_CohortSummary.xlsx
- Supplementary material/4-Supp.Table_DataSets.xlsx
- Supplementary material/FigureS_1.tif
- Supplementary material/FigureS_2.tif
- Supplementary material/Supp.Table 1.xlsx
- Supplementary material/Supp.Table 2.xlsx
- Supplementary material/Supp.Table 3.xlsx
- Supplementary material/Supplementary legends.docx
