# Supplementary material for: Classification of Molecular Subtypes of High-Grade Serous Ovarian Cancer by MALDI-Imaging
Source: Cancers (Basel). 2021 Mar 25;13(7):1512. doi: 10.3390/cancers13071512 (PMC8036744; doi:10.3390/cancers13071512)
Supplement: Supplementary file 1 [file cancers-13-01512-s001.zip › Supplementary material/2-Supp.Table_ResultsParam.xlsx]

## Sheet: Random Forest
Stroma-labeled datasets
	balanced.accuracy	DOR	F0.5	F1	F2	FDR	FNR	FOR	FPR	geometric.mean	Jaccard	L	lambda	MCC	MK	NPV	OP	precision	recall	specificity	Youden
Model_v1_s	0.995434	#NUM!	0.992747	0.995455	0.998177	0.00904977	0	0	0.00913242	0.995423	0.99095	109.5	0	0.990909	0.99095	1	0.990847	0.99095	1	0.990868	0.990868
Model_v1_t	0.995434	#NUM!	0.99816	0.995413	0.992681	0	0.00913242	0.00904977	0	0.995423	0.990868	#NUM!	0.00913242	0.990909	0.99095	0.99095	0.990847	1	0.990868	1	0.990868
Model_v2_s	0.996449	#NUM!	0.99435	0.996461	0.998581	0.0070529	0	0	0.00710299	0.996442	0.992947	140.786	0	0.992922	0.992947	1	0.992884	0.992947	1	0.992897	0.992897
Model_v2_t	0.996449	#NUM!	0.998571	0.996436	0.99431	0	0.00710299	0.0070529	0	0.996442	0.992897	#NUM!	0.00710299	0.992922	0.992947	0.992947	0.992884	1	0.992897	1	0.992897
Model_v3_s	0.996956	#NUM!	0.995153	0.996965	0.998784	0.00605144	0	0	0.00608828	0.996951	0.993949	164.25	0	0.99393	0.993949	1	0.993902	0.993949	1	0.993912	0.993912
Model_v3_t	0.996956	#NUM!	0.998776	0.996947	0.995123	0	0.00608828	0.00605144	0	0.996951	0.993912	#NUM!	0.00608828	0.99393	0.993949	0.993949	0.993902	1	0.993912	1	0.993912
AUC
	Model_v1	Model_v2	Model_v3
s/t	0.999963	0.999973	0.999975
mean	0.999963	0.999973	0.999975
Subtype-labeled datasets
	balanced.accuracy	DOR	F0.5	F1	F2	FDR	FNR	FOR	FPR	geometric.mean	Jaccard	L	lambda	MCC	MK	NPV	OP	precision	recall	specificity	Youden
Model_v1_C1	0.936436	221.419	0.869878	0.890619	0.912372	0.14342	0.0725256	0.0262654	0.0546022	0.936393	0.802806	16.986	0.0767144	0.851328	0.830315	0.973735	0.899681	0.85658	0.927474	0.945398	0.872872
Model_v1_C2	0.931676	317.96	0.920494	0.907869	0.895587	0.0708929	0.112419	0.0395867	0.0242295	0.930632	0.831283	36.6323	0.11521	0.876338	0.88952	0.960413	0.861922	0.929107	0.887581	0.975771	0.863352
Model_v1_C4	0.936039	466.074	0.936267	0.917951	0.900337	0.0511111	0.111034	0.0383073	0.016888	0.934855	0.848344	52.639	0.112941	0.891122	0.910582	0.961693	0.858961	0.948889	0.888966	0.983112	0.872078
Model_v1_C5	0.950084	411.38	0.915082	0.921654	0.92832	0.0892468	0.0671821	0.024206	0.0326501	0.949927	0.854691	28.5702	0.0694497	0.893332	0.886547	0.975794	0.891078	0.910753	0.932818	0.96735	0.900168
Model_v2_C1	0.926052	156.908	0.833282	0.866368	0.902191	0.187406	0.0722355	0.026891	0.0756613	0.92605	0.764241	12.2621	0.0781483	0.81823	0.785703	0.973109	0.882684	0.812594	0.927764	0.924339	0.852103
Model_v2_C2	0.9179	250.59	0.91437	0.893057	0.872715	0.0708472	0.140339	0.0497331	0.0238614	0.91605	0.806778	36.0272	0.143769	0.857332	0.87942	0.950267	0.821085	0.929153	0.859661	0.976139	0.8358
Model_v2_C4	0.917314	259.773	0.915543	0.892764	0.871091	0.0686145	0.142783	0.0496591	0.0225891	0.915343	0.806299	37.9483	0.146083	0.857854	0.881726	0.950341	0.819019	0.931385	0.857217	0.977411	0.834628
Model_v2_C5	0.924612	182.343	0.884883	0.887904	0.890944	0.117119	0.107017	0.0397004	0.0437593	0.924071	0.798405	20.4067	0.111914	0.846197	0.843181	0.9603	0.850326	0.882881	0.892983	0.956241	0.849224
Model_v3_C1	0.916362	122.007	0.801208	0.844174	0.892009	0.225086	0.0729702	0.0274431	0.0943068	0.916299	0.730364	9.82994	0.0805683	0.788946	0.747471	0.972557	0.872062	0.774914	0.92703	0.905693	0.832723
Model_v3_C2	0.904704	377.031	0.929689	0.885921	0.846088	0.0386473	0.178535	0.0618926	0.0120565	0.900867	0.795205	68.1346	0.180713	0.853247	0.89946	0.938107	0.791697	0.961353	0.821465	0.987943	0.809409
Model_v3_C4	0.932415	290.894	0.91548	0.906768	0.898219	0.0786175	0.107391	0.0387286	0.0277795	0.931565	0.829437	32.1319	0.110459	0.873696	0.882654	0.961271	0.841013	0.921383	0.892609	0.97222	0.86483
Model_v3_C5	0.931156	259.752	0.908708	0.903001	0.897365	0.0874471	0.106354	0.0386231	0.0313349	0.9304	0.823155	28.5192	0.109794	0.868101	0.87393	0.961377	0.843421	0.912553	0.893646	0.968665	0.862312
AUC
	Model_v1	Model_v2	Model_v3
C1/C2	0.979526	0.977653	0.967553
C1/C4	0.985666	0.982569	0.977462
C1/C5	0.992846	0.985587	0.982226
C2/C4	0.989083	0.981205	0.981788
C2/C5	0.991209	0.986682	0.98706
C4/C5	0.988048	0.979624	0.983374
mean	0.98773	0.98222	0.97991
Subtype-labeled datasets /wo stroma
	balanced.accuracy	DOR	F0.5	F1	F2	FDR	FNR	FOR	FPR	geometric.mean	Jaccard	L	lambda	MCC	MK	NPV	OP	precision	recall	specificity	Youden
Model_v1_C1	0.947339	336.736	0.893842	0.909526	0.925771	0.116318	0.0630726	0.0220634	0.0422501	0.947281	0.834065	22.1757	0.065855	0.877993	0.861619	0.977937	0.911584	0.883682	0.936927	0.95775	0.894677
Model_v1_C2	0.938324	399.875	0.930087	0.917886	0.906001	0.061598	0.101752	0.0366995	0.0215996	0.937468	0.848234	41.5863	0.103998	0.889087	0.901702	0.963301	0.879864	0.938402	0.898248	0.9784	0.876648
Model_v1_C4	0.94722	626.256	0.943417	0.930761	0.91844	0.0479528	0.0895944	0.0307283	0.0159666	0.946504	0.870489	57.0194	0.0910481	0.90778	0.921319	0.969272	0.883709	0.952047	0.910406	0.984033	0.894439
Model_v1_C5	0.958523	589.506	0.924957	0.932662	0.940497	0.0801096	0.0542063	0.0191067	0.0287469	0.958439	0.873821	32.9007	0.0558107	0.908879	0.900784	0.980893	0.909294	0.91989	0.945794	0.971253	0.917047
Model_v2_C1	0.936244	234.192	0.884854	0.897093	0.909676	0.123122	0.0817373	0.0295135	0.0457746	0.936071	0.81339	20.0605	0.0856583	0.859834	0.847364	0.970487	0.899021	0.876878	0.918263	0.954225	0.872488
Model_v2_C2	0.950556	541.417	0.935183	0.930453	0.925771	0.0616366	0.077325	0.02735	0.021564	0.950147	0.869951	42.7877	0.0790292	0.906049	0.911013	0.97265	0.888896	0.938363	0.922675	0.978436	0.901111
Model_v2_C4	0.939624	433.486	0.930997	0.918919	0.90715	0.0607735	0.100529	0.0344244	0.0202231	0.938766	0.85	44.4775	0.102604	0.891933	0.904802	0.965576	0.875494	0.939227	0.899471	0.979777	0.879248
Model_v2_C5	0.952422	487.266	0.924574	0.927476	0.930395	0.07735	0.0676481	0.023895	0.0275071	0.952211	0.864759	33.895	0.0695615	0.901795	0.898755	0.976105	0.897154	0.92265	0.932352	0.972493	0.904845
Model_v3_C1	0.939298	248.648	0.878905	0.896552	0.914922	0.132479	0.0724077	0.0256602	0.048997	0.939225	0.8125	18.9316	0.0761383	0.860032	0.841861	0.97434	0.904285	0.867521	0.927592	0.951003	0.878595
Model_v3_C2	0.93586	413.162	0.931171	0.91575	0.900831	0.058256	0.108848	0.0376533	0.0194307	0.934792	0.844592	45.8631	0.111005	0.887758	0.904091	0.962347	0.868974	0.941744	0.891152	0.980569	0.871721
Model_v3_C4	0.944446	500.652	0.935751	0.925261	0.915002	0.0571219	0.0917108	0.0319175	0.0193982	0.943753	0.860916	46.8235	0.093525	0.899858	0.910961	0.968082	0.878464	0.942878	0.908289	0.980602	0.888891
Model_v3_C5	0.955172	515.772	0.924258	0.929969	0.935751	0.0795107	0.0603538	0.0219531	0.0293013	0.955046	0.869105	32.0684	0.0621756	0.904421	0.898536	0.978047	0.900492	0.920489	0.939646	0.970699	0.910345
AUC
	Model_v1	Model_v2	Model_v3
C1/C2	0.98155	0.982571	0.978751
C1/C4	0.991522	0.986709	0.984784
C1/C5	0.990715	0.988745	0.991745
C2/C4	0.985892	0.984497	0.983498
C2/C5	0.994283	0.995519	0.992028
C4/C5	0.993683	0.990597	0.991687
mean	0.989608	0.988106	0.987082

## Sheet: Random Forest Param
Stroma-labeled datasets
	mtry	num.trees
	13	2375
Subtype-labeled datasets
	mtry	num.trees
	13	1100
Subtype-labeled datasets /wo stroma
	mtry	num.trees
	13	2000
otherwise default settings

## Sheet: SVM_L
Stroma-labeled datasets
	balanced.accuracy	DOR	F0.5	F1	F2	FDR	FNR	FOR	FPR	geometric.mean	Jaccard	L	lambda	MCC	MK	NPV	OP	precision	recall	specificity	Youden
Model_v1_s	0.995941	#NUM!	0.993548	0.995958	0.998379	0.00805234	0	0	0.00811771	0.995933	0.991948	123.188	0	0.991915	0.991948	1	0.991866	0.991948	1	0.991882	0.991882
Model_v1_t	0.995941	#NUM!	0.998366	0.995925	0.993495	0	0.00811771	0.00805234	0	0.995933	0.991882	#NUM!	0.00811771	0.991915	0.991948	0.991948	0.991866	1	0.991882	1	0.991882
Model_v2_s	0.99721	386317	0.995855	0.997216	0.998581	0.00505051	0.000507357	0.000509684	0.00507357	0.997207	0.994447	197	0.000509944	0.994429	0.99444	0.99949	0.99492	0.994949	0.999493	0.994926	0.994419
Model_v2_t	0.99721	386317	0.998574	0.997203	0.995836	0.000509684	0.00507357	0.00505051	0.000507357	0.997207	0.994422	1961	0.00507614	0.994429	0.99444	0.994949	0.99492	0.99949	0.994926	0.999493	0.994419
Model_v3_s	0.996449	85717.6	0.995846	0.996452	0.997059	0.00455696	0.00253678	0.00254194	0.00456621	0.996448	0.992929	218.444	0.00254842	0.992899	0.992901	0.997458	0.99543	0.995443	0.997463	0.995434	0.992897
Model_v3_t	0.996449	85717.6	0.997053	0.996445	0.995838	0.00254194	0.00456621	0.00455696	0.00253678	0.996448	0.992915	392.4	0.00457782	0.992899	0.992901	0.995443	0.99543	0.997458	0.995434	0.997463	0.992897
AUC
	Model_v1	Model_v2	Model_v3
s/t	0.999974	0.999978	0.999901
mean	0.999974	0.999978	0.999901
Subtype-labeled datasets
	balanced.accuracy	DOR	F0.5	F1	F2	FDR	FNR	FOR	FPR	geometric.mean	Jaccard	L	lambda	MCC	MK	NPV	OP	precision	recall	specificity	Youden
Model_v1_C1
Model_v1_C2
Model_v1_C4
Model_v1_C5
Model_v2_C1
Model_v2_C2
Model_v2_C4
Model_v2_C5
Model_v3_C1
Model_v3_C2
Model_v3_C4
Model_v3_C5
AUC
	Model_v1	Model_v2	Model_v3
C1/C2
C1/C4
C1/C5
C2/C4
C2/C5
C4/C5
mean
Subtype-labeled datasets /wo stroma
	balanced.accuracy	DOR	F0.5	F1	F2	FDR	FNR	FOR	FPR	geometric.mean	Jaccard	L	lambda	MCC	MK	NPV	OP	precision	recall	specificity	Youden
Model_v1_C1	0.852507	38.5131	0.766342	0.77795	0.789914	0.241206	0.201903	0.075514	0.0930834	0.850769	0.636594	8.574	0.222625	0.694062	0.68328	0.924486	0.744398	0.758794	0.798097	0.906917	0.705014
Model_v1_C2	0.847498	38.823	0.784394	0.781843	0.779308	0.213896	0.222372	0.086478	0.0826316	0.844613	0.641824	9.41079	0.242402	0.697307	0.699626	0.913522	0.725779	0.786104	0.777628	0.917368	0.694996
Model_v1_C4	0.869944	63.0536	0.828762	0.81746	0.806463	0.163529	0.200705	0.0750363	0.0594073	0.86707	0.691275	13.4545	0.213382	0.750584	0.761435	0.924964	0.72701	0.836471	0.799295	0.940593	0.739887
Model_v1_C5	0.901257	101.545	0.856551	0.857544	0.85854	0.144109	0.140795	0.0552563	0.0566897	0.900276	0.750615	15.1563	0.149257	0.801574	0.800634	0.944744	0.761561	0.855891	0.859205	0.94331	0.802515
Model_v2_C1	0.886322	71.5099	0.825067	0.831335	0.8377	0.17906	0.158003	0.0602504	0.069353	0.885213	0.711355	12.1408	0.169777	0.766644	0.76069	0.93975	0.79193	0.82094	0.841997	0.930647	0.772644
Model_v2_C2	0.877249	69.4449	0.830785	0.824277	0.81787	0.164819	0.186346	0.0680056	0.0591557	0.874941	0.70108	13.7545	0.198063	0.76081	0.767175	0.931994	0.769446	0.835181	0.813654	0.940844	0.754498
Model_v2_C4	0.881109	78.1541	0.840785	0.831267	0.821962	0.152747	0.184127	0.0662689	0.0536541	0.878691	0.711255	15.2062	0.194566	0.771544	0.780984	0.933731	0.767901	0.847253	0.815873	0.946346	0.762219
Model_v2_C5	0.921497	153.571	0.870853	0.880207	0.889763	0.135272	0.10375	0.0399622	0.0532552	0.921151	0.786044	16.8293	0.109586	0.83383	0.824766	0.960038	0.814542	0.864728	0.89625	0.946745	0.842994
Model_v3_C1	0.859121	43.3808	0.781751	0.790409	0.79926	0.223916	0.194728	0.073985	0.0870309	0.857432	0.653451	9.25271	0.21329	0.710124	0.702099	0.926015	0.745752	0.776084	0.805272	0.912969	0.718241
Model_v3_C2	0.848398	40.7403	0.785613	0.781438	0.777308	0.21158	0.225421	0.0838011	0.0777822	0.845181	0.641279	9.95831	0.244434	0.700697	0.704619	0.916199	0.72142	0.78842	0.774579	0.922218	0.696796
Model_v3_C4	0.865476	56.2191	0.817925	0.809473	0.801193	0.176342	0.204233	0.0767091	0.0648148	0.862664	0.679928	12.2776	0.218388	0.738908	0.746949	0.923291	0.727886	0.823658	0.795767	0.935185	0.730952
Model_v3_C5	0.897483	90.2591	0.84826	0.85168	0.855127	0.154004	0.14256	0.0573702	0.062474	0.896589	0.741674	13.7248	0.15206	0.79179	0.788626	0.94263	0.763814	0.845996	0.85744	0.937526	0.794966
AUC
	Model_v1	Model_v2	Model_v3
C1/C2	0.919566	0.952014	0.924076
C1/C4	0.955501	0.963297	0.950624
C1/C5	0.951165	0.972785	0.958201
C2/C4	0.925443	0.942914	0.933212
C2/C5	0.973944	0.983503	0.971812
C4/C5	0.970502	0.972545	0.965702
mean	0.949354	0.96451	0.950604

## Sheet: SVM_L Param
Stroma-labeled datasets
	cost	kernel	type
	25075	linear	C-classification
Subtype-labeled datasets
	cost	kernel	type
		linear	C-classification
Subtype-labeled datasets /wo stroma
	cost	kernel	type
	0.1	linear	C-classification
otherwise default settings

## Sheet: SVM_R
Stroma-labeled datasets
	balanced.accuracy	DOR	F0.5	F1	F2	FDR	FNR	FOR	FPR	geometric.mean	Jaccard	L	lambda	MCC	MK	NPV	OP	precision	recall	specificity	Youden
Model_v1_s	0.994419	96038	0.99174	0.994444	0.997164	0.0100553	0.00101471	0.00102407	0.0101471	0.994409	0.98895	98.45	0.00102512	0.988879	0.988921	0.998976	0.989827	0.989945	0.998985	0.989853	0.988838
Model_v1_t	0.994419	96038	0.997138	0.994393	0.991664	0.00102407	0.0101471	0.0100553	0.00101471	0.994409	0.988849	975.5	0.0101574	0.988879	0.988921	0.989945	0.989827	0.998976	0.989853	0.998985	0.988838
Model_v2_s	0.996195	275378	0.994246	0.996207	0.998176	0.00705645	0.000507357	0.000510725	0.00710299	0.996189	0.992443	140.714	0.000510986	0.992411	0.992433	0.999489	0.992884	0.992944	0.999493	0.992897	0.99239
Model_v2_t	0.996195	275378	0.998164	0.996182	0.994208	0.000510725	0.00710299	0.00705645	0.000507357	0.996189	0.992394	1957	0.0071066	0.992411	0.992433	0.992944	0.992884	0.999489	0.992897	0.999493	0.99239
Model_v3_s	0.996702	91887.1	0.996551	0.996703	0.996855	0.0035497	0.00304414	0.00304569	0.0035515	0.996702	0.993428	280.714	0.00305499	0.993404	0.993405	0.996954	0.996448	0.99645	0.996956	0.996449	0.993404
Model_v3_t	0.996702	91887.1	0.996853	0.996701	0.99655	0.00304569	0.0035515	0.0035497	0.00304414	0.996702	0.993424	327.333	0.00356234	0.993404	0.993405	0.99645	0.996448	0.996954	0.996449	0.996956	0.993404
AUC
	Model_v1	Model_v2	Model_v3
s/t	0.999949	0.999979	0.999871
mean	0.999949	0.999979	0.999871
Subtype-labeled datasets
	balanced.accuracy	DOR	F0.5	F1	F2	FDR	FNR	FOR	FPR	geometric.mean	Jaccard	L	lambda	MCC	MK	NPV	OP	precision	recall	specificity	Youden
Model_v1_C1	0.866204	50.9152	0.801182	0.804239	0.807319	0.200842	0.190614	0.0724854	0.0769777	0.864338	0.672575	10.5145	0.206511	0.729534	0.726672	0.927515	0.751191	0.799158	0.809386	0.923022	0.732408
Model_v1_C2	0.868576	57.6486	0.818729	0.812878	0.80711	0.177324	0.196691	0.0744832	0.0661583	0.86612	0.684746	12.1422	0.210625	0.742652	0.748193	0.925517	0.741644	0.822676	0.803309	0.933842	0.737151
Model_v1_C4	0.865965	53.8169	0.808381	0.805929	0.803491	0.189975	0.198126	0.0734122	0.0699445	0.86359	0.674942	11.4644	0.213026	0.734267	0.736612	0.926588	0.742774	0.810025	0.801874	0.930055	0.731929
Model_v1_C5	0.89377	83.1389	0.838629	0.843806	0.849047	0.164787	0.147423	0.0574605	0.0650369	0.89282	0.729813	13.1091	0.157678	0.782631	0.777752	0.94254	0.770696	0.835213	0.852577	0.934963	0.78754
Model_v2_C1	0.847355	34.161	0.755422	0.77115	0.787546	0.254711	0.20113	0.0788961	0.10416	0.845967	0.627538	7.66966	0.224515	0.680404	0.666393	0.921104	0.728733	0.745289	0.79887	0.89584	0.69471
Model_v2_C2	0.831832	33.138	0.771851	0.761355	0.75114	0.220989	0.255519	0.0961489	0.0808173	0.827233	0.614667	9.21189	0.277985	0.673194	0.682863	0.903851	0.680942	0.779011	0.744481	0.919183	0.663663
Model_v2_C4	0.862079	51.8906	0.812589	0.805074	0.797696	0.182322	0.207148	0.0795523	0.0686935	0.859295	0.673743	11.5419	0.222427	0.731109	0.738125	0.920448	0.70565	0.817678	0.792852	0.931306	0.724159
Model_v2_C5	0.864369	49.1241	0.805818	0.806387	0.806956	0.194561	0.192664	0.077722	0.0785976	0.862486	0.675584	10.2718	0.209098	0.728228	0.727717	0.922278	0.71997	0.805439	0.807336	0.921402	0.728739
Model_v3_C1	0.832935	27.3628	0.730387	0.748728	0.768013	0.281348	0.218568	0.0853797	0.115561	0.831342	0.598374	6.76206	0.247126	0.649367	0.633272	0.91462	0.723715	0.718652	0.781432	0.884439	0.665871
Model_v3_C2	0.826645	33.4528	0.777537	0.757798	0.739038	0.208723	0.272962	0.101789	0.0737483	0.820622	0.610045	9.85838	0.294695	0.671145	0.689487	0.898211	0.665053	0.791277	0.727038	0.926252	0.65329
Model_v3_C4	0.866933	52.5819	0.810308	0.80942	0.808535	0.1891	0.192054	0.0754036	0.0740791	0.864924	0.679854	10.9065	0.20742	0.734681	0.735497	0.924596	0.717507	0.8109	0.807946	0.925921	0.733867
Model_v3_C5	0.87878	64.5372	0.828084	0.827354	0.826625	0.171429	0.17386	0.0696741	0.0685786	0.877202	0.705544	12.0466	0.186661	0.758229	0.758897	0.930326	0.725646	0.828571	0.82614	0.931421	0.757561
AUC
	Model_v1	Model_v2	Model_v3
C1/C2	0.941191	0.915338	0.902818
C1/C4	0.946151	0.960856	0.94289
C1/C5	0.969476	0.950208	0.951392
C2/C4	0.951433	0.933313	0.93558
C2/C5	0.969081	0.958006	0.95665
C4/C5	0.960542	0.9493	0.964318
mean	0.956312	0.944503	0.942274
Subtype-labeled datasets /wo stroma
	balanced.accuracy	DOR	F0.5	F1	F2	FDR	FNR	FOR	FPR	geometric.mean	Jaccard	L	lambda	MCC	MK	NPV	OP	precision	recall	specificity	Youden
Model_v1_C1	0.880916	65.6682	0.81425	0.820789	0.827434	0.190051	0.168076	0.0609429	0.0700911	0.879553	0.69605	11.8692	0.180745	0.755392	0.749006	0.939057	0.790143	0.809949	0.831924	0.929909	0.761833
Model_v1_C2	0.877767	63.6309	0.821246	0.822323	0.823403	0.17947	0.175876	0.0670348	0.0685897	0.876126	0.698259	12.0153	0.188828	0.754514	0.753495	0.932965	0.784645	0.82053	0.824124	0.93141	0.755534
Model_v1_C4	0.898134	111.854	0.866313	0.856886	0.847662	0.127286	0.158377	0.0577566	0.0453538	0.896355	0.749607	18.5568	0.165902	0.805559	0.814957	0.942243	0.782837	0.872714	0.841623	0.954646	0.796269
Model_v1_C5	0.920967	167.887	0.883571	0.884595	0.885622	0.117111	0.113692	0.042975	0.0443736	0.920315	0.793071	19.9738	0.118972	0.840924	0.839914	0.957025	0.808125	0.882889	0.886308	0.955626	0.841934
Model_v2_C1	0.904836	108.722	0.854606	0.858694	0.862821	0.148098	0.134405	0.0502493	0.0559227	0.903985	0.752378	15.4784	0.142366	0.805652	0.801652	0.949751	0.823914	0.851902	0.865595	0.944077	0.809672
Model_v2_C2	0.899606	111.84	0.863368	0.85679	0.850312	0.13219	0.153953	0.0554441	0.0468354	0.89801	0.74946	18.0642	0.161518	0.805762	0.812366	0.944556	0.807746	0.86781	0.846047	0.953165	0.799211
Model_v2_C4	0.900076	113.965	0.863509	0.856939	0.850468	0.132055	0.153792	0.0545273	0.0460568	0.898462	0.749687	18.3731	0.161217	0.806757	0.813418	0.945473	0.807434	0.867945	0.846208	0.953943	0.800151
Model_v2_C5	0.933022	216.694	0.887433	0.896243	0.905229	0.118345	0.0886786	0.033237	0.0452776	0.932769	0.811993	20.1274	0.0928842	0.857185	0.848418	0.966763	0.844024	0.881655	0.911321	0.954722	0.866044
Model_v3_C1	0.882535	69.0497	0.822503	0.826034	0.829595	0.179834	0.168014	0.0619572	0.0669159	0.881086	0.703627	12.4333	0.180063	0.761632	0.758209	0.938043	0.784367	0.820166	0.831986	0.933084	0.76507
Model_v3_C2	0.875089	65.9364	0.825593	0.820231	0.814938	0.170793	0.188553	0.0685824	0.0612691	0.872771	0.695247	13.244	0.20086	0.755383	0.760625	0.931418	0.768918	0.829207	0.811447	0.938731	0.750177
Model_v3_C4	0.890565	88.2026	0.847342	0.842911	0.838525	0.149677	0.164374	0.0605116	0.0544956	0.888869	0.728475	15.3338	0.173848	0.785459	0.789811	0.939488	0.779954	0.850323	0.835626	0.945504	0.781131
Model_v3_C5	0.916923	139.933	0.870261	0.876435	0.882698	0.133808	0.113077	0.0442154	0.0530771	0.916432	0.780049	16.7101	0.119415	0.82789	0.821977	0.955785	0.808926	0.866192	0.886923	0.946923	0.833846
AUC
	Model_v1	Model_v2	Model_v3
C1/C2	0.939033	0.965045	0.943363
C1/C4	0.970313	0.972657	0.964166
C1/C5	0.965105	0.979204	0.967486
C2/C4	0.947204	0.956245	0.950191
C2/C5	0.98031	0.987223	0.978534
C4/C5	0.977654	0.978478	0.974649
mean	0.96327	0.973142	0.963065

## Sheet: SVM_R Param
Stroma-labeled datasets
	kernel	gamma	cost	type
	radial	0.0001	100	C-classification
Subtype-labeled datasets
	kernel	gamma	cost	type
	radial	0.0001	100	C-classification
Subtype-labeled datasets /wo stroma
	kernel	gamma	cost	type
	radial	0.0001	100	C-classification
otherwise default settings

## Sheet: XGBoost
Stroma-labeled datasets
	balanced.accuracy	DOR	F0.5	F1	F2	FDR	FNR	FOR	FPR	geometric.mean	Jaccard	L	lambda	MCC	MK	NPV	OP	precision	recall	specificity	Youden
Model_v1_s	0.993658	33646.3	0.991723	0.993679	0.995642	0.00957661	0.00304414	0.00306435	0.00963978	0.993653	0.987437	103.421	0.00307377	0.987338	0.987359	0.996936	0.990339	0.990423	0.996956	0.99036	0.987316
Model_v1_t	0.993658	33646.3	0.995614	0.993637	0.991668	0.00306435	0.00963978	0.00957661	0.00304414	0.993653	0.987355	325.333	0.00966921	0.987338	0.987359	0.990423	0.990339	0.996936	0.99036	0.996956	0.987316
Model_v2_s	0.993912	166850	0.990647	0.993946	0.997266	0.0115404	0.000507357	0.000513084	0.0116692	0.993896	0.987964	85.6522	0.000513347	0.987885	0.987947	0.999487	0.988297	0.98846	0.999493	0.988331	0.987823
Model_v2_t	0.993912	166850	0.997236	0.993878	0.990542	0.000513084	0.0116692	0.0115404	0.000507357	0.993896	0.98783	1948	0.0116751	0.987885	0.987947	0.98846	0.988297	0.999487	0.988331	0.999493	0.987823
Model_v3_s	0.991882	14988.3	0.991585	0.991886	0.992188	0.00861632	0.00761035	0.00761808	0.00862506	0.991882	0.983903	115.059	0.00767656	0.983765	0.983766	0.992382	0.991371	0.991384	0.99239	0.991375	0.983765
Model_v3_t	0.991882	14988.3	0.99218	0.991878	0.991576	0.00761808	0.00862506	0.00861632	0.00761035	0.991882	0.983887	130.267	0.00869121	0.983765	0.983766	0.991384	0.991371	0.992382	0.991375	0.99239	0.983765
AUC
	Model_v1	Model_v2	Model_v3
s/t	0.99371	0.993217	0.994689
mean	0.99371	0.993217	0.994689
Subtype-labeled datasets
	balanced.accuracy	DOR	F0.5	F1	F2	FDR	FNR	FOR	FPR	geometric.mean	Jaccard	L	lambda	MCC	MK	NPV	OP	precision	recall	specificity	Youden
Model_v1_C1	0.789903	15.4383	0.67905	0.696199	0.714238	0.331922	0.273208	0.115338	0.146985	0.787378	0.533977	4.94466	0.320285	0.566112	0.552741	0.884662	0.629748	0.668078	0.726792	0.853015	0.579807
Model_v1_C2	0.782454	16.3702	0.703738	0.6945	0.685502	0.289966	0.320368	0.130118	0.114723	0.775669	0.53198	5.92411	0.361885	0.572363	0.579915	0.869882	0.578235	0.710034	0.679632	0.885277	0.564909
Model_v1_C4	0.791115	19.6678	0.728717	0.709473	0.691219	0.257863	0.320437	0.127652	0.0973325	0.783211	0.549754	6.98187	0.354989	0.59814	0.614485	0.872348	0.568639	0.742137	0.679563	0.902668	0.58223
Model_v1_C5	0.816049	22.2204	0.730125	0.738324	0.746709	0.27524	0.247595	0.105948	0.120307	0.813564	0.585193	6.25406	0.281455	0.62542	0.618812	0.894052	0.631655	0.72476	0.752405	0.879693	0.632099
Model_v2_C1	0.790723	15.479	0.680716	0.698535	0.717312	0.330667	0.269599	0.115647	0.148954	0.788419	0.53673	4.90352	0.316786	0.567396	0.553686	0.884353	0.621002	0.669333	0.730401	0.851046	0.581446
Model_v2_C2	0.773095	14.642	0.690585	0.681194	0.672054	0.303009	0.333904	0.135769	0.119906	0.765655	0.516523	5.55513	0.379396	0.553655	0.561222	0.864231	0.558887	0.696991	0.666096	0.880094	0.54619
Model_v2_C4	0.783578	17.4261	0.714365	0.698118	0.682594	0.274378	0.327377	0.131765	0.105468	0.775682	0.536238	6.37753	0.365975	0.580353	0.593858	0.868235	0.55569	0.725622	0.672623	0.894532	0.567156
Model_v2_C5	0.794148	16.996	0.705376	0.710546	0.715793	0.29803	0.280666	0.121716	0.131037	0.790616	0.551044	5.48953	0.32299	0.584261	0.580254	0.878284	0.603083	0.70197	0.719334	0.868963	0.588296
Model_v3_C1	0.769028	11.817	0.644825	0.667473	0.69177	0.369439	0.291024	0.126207	0.170919	0.76668	0.500908	4.14802	0.35102	0.520933	0.504354	0.873793	0.607106	0.630561	0.708976	0.829081	0.538057
Model_v3_C2	0.758905	13.1286	0.682373	0.663669	0.645963	0.304561	0.365325	0.148158	0.116864	0.748668	0.496635	5.43087	0.413668	0.532342	0.547281	0.851842	0.521498	0.695439	0.634675	0.883136	0.517811
Model_v3_C4	0.784143	16.5647	0.709528	0.699627	0.689999	0.283715	0.316273	0.132255	0.115442	0.777686	0.53802	5.92271	0.357549	0.576104	0.58403	0.867745	0.557136	0.716285	0.683727	0.884558	0.568285
Model_v3_C5	0.793466	17.1933	0.709088	0.710698	0.712316	0.291981	0.286602	0.123604	0.126466	0.789416	0.551227	5.64103	0.328095	0.585672	0.584415	0.876396	0.584285	0.708019	0.713398	0.873534	0.586932
AUC
	Model_v1	Model_v2	Model_v3
C1/C2	0.868901	0.869935	0.850663
C1/C4	0.896497	0.901611	0.890336
C1/C5	0.921304	0.905606	0.894521
C2/C4	0.892521	0.880666	0.87664
C2/C5	0.911348	0.898754	0.891967
C4/C5	0.898752	0.887384	0.8933
mean	0.89822	0.890659	0.882905
Subtype-labeled datasets /wo stroma
	balanced.accuracy	DOR	F0.5	F1	F2	FDR	FNR	FOR	FPR	geometric.mean	Jaccard	L	lambda	MCC	MK	NPV	OP	precision	recall	specificity	Youden
Model_v1_C1	0.806155	20.8152	0.716776	0.719636	0.722519	0.285118	0.275546	0.107506	0.112144	0.802004	0.562056	6.46001	0.31035	0.609838	0.607376	0.892494	0.643123	0.714882	0.724454	0.887856	0.612309
Model_v1_C2	0.806695	19.2136	0.705275	0.72	0.735353	0.304211	0.254043	0.106377	0.132566	0.804405	0.5625	5.62704	0.292868	0.601282	0.589412	0.893623	0.669177	0.695789	0.745957	0.867434	0.61339
Model_v1_C4	0.813282	27.0403	0.759498	0.739882	0.721254	0.226836	0.290653	0.111941	0.0827838	0.806613	0.587153	8.56868	0.316886	0.64366	0.661223	0.888059	0.616673	0.773164	0.709347	0.917216	0.626564
Model_v1_C5	0.858318	44.6163	0.802024	0.800494	0.798971	0.196954	0.202042	0.0837345	0.0813222	0.856193	0.667354	9.81231	0.219926	0.717973	0.719312	0.916265	0.674146	0.803046	0.797958	0.918678	0.716636
Model_v2_C1	0.803636	19.6617	0.711652	0.716988	0.722404	0.291861	0.27394	0.109846	0.118789	0.799883	0.558831	6.11218	0.310867	0.602765	0.598292	0.890154	0.653622	0.708139	0.72606	0.881211	0.607271
Model_v2_C2	0.827407	26.6093	0.743193	0.7503	0.757544	0.261471	0.237548	0.0959617	0.107639	0.824853	0.600384	7.08343	0.266202	0.648661	0.642567	0.904038	0.671649	0.738529	0.762452	0.892361	0.654813
Model_v2_C4	0.815172	26.3973	0.752939	0.739651	0.726825	0.237935	0.281481	0.108203	0.0881741	0.809422	0.586863	8.14886	0.308701	0.641995	0.653862	0.891797	0.631584	0.762065	0.718519	0.911826	0.630344
Model_v2_C5	0.854899	41.9496	0.795016	0.794597	0.79418	0.204705	0.206099	0.0847629	0.0841027	0.85272	0.659197	9.43966	0.225024	0.710165	0.710532	0.915237	0.678801	0.795295	0.793901	0.915897	0.709798
Model_v3_C1	0.778288	13.4951	0.653242	0.673554	0.695171	0.359632	0.289631	0.116565	0.153794	0.775318	0.507789	4.61896	0.34227	0.53994	0.523802	0.883435	0.637122	0.640368	0.710369	0.846206	0.556575
Model_v3_C2	0.795527	18.2583	0.70817	0.708319	0.708468	0.29193	0.291433	0.117265	0.117514	0.79076	0.54837	6.02964	0.330241	0.590929	0.590805	0.882735	0.615078	0.70807	0.708567	0.882486	0.591053
Model_v3_C4	0.80748	25.2129	0.757622	0.734717	0.713155	0.226297	0.300529	0.119411	0.0845111	0.800224	0.580673	8.27667	0.328272	0.634321	0.654291	0.880589	0.590628	0.773703	0.699471	0.915489	0.61496
Model_v3_C5	0.844012	35.364	0.787313	0.78393	0.780576	0.210415	0.221644	0.0959315	0.0903323	0.841454	0.644642	8.61658	0.243654	0.690833	0.693653	0.904068	0.646598	0.789585	0.778356	0.909668	0.688024
AUC
	Model_v1	Model_v2	Model_v3
C1/C2	0.88195	0.903025	0.862177
C1/C4	0.914908	0.907203	0.885906
C1/C5	0.923854	0.923651	0.904697
C2/C4	0.890503	0.907148	0.89176
C2/C5	0.93855	0.950255	0.936977
C4/C5	0.932945	0.93212	0.92783
mean	0.913785	0.920567	0.901558

## Sheet: XGBoost Param
Stroma-labeled datasets
	verbose	nrounds	booster	eta	subsample	max_depth
	0	1	gbtree	0.155	0.875	3
Subtype-labeled datasets
	verbose	nrounds	booster	eta	subsample	max_depth
	0	1	gbtree	0.2275	1	10
Subtype-labeled datasets /wo stroma
	verbose	nrounds	booster	eta	subsample	max_depth
	0	1	gbtree	0.01	0.875	10
otherwise default settings

## Sheet: Info
INFO	Classification quality results measured by common standards (see below for details).
	Optimized parameter based on grid search parameter optimization.
TP	true positive
FP	false positive
TN	true negative
FN	false negative
balanced.accuracy	calculated as: (TP / (TP+FN)+TN / (TN+FP)) / 2 = (recall+specificity) / 2
DOR	calculated as: TP*TN / (FP*FN) = L / lambda
F0.5	calculated as: 1.25*(recall*precision/(0.25*precision+recall))
F1	calculated as: 2*(precision*recall / (precision+recall))
F2	calculated as: 5*(precision*recall / (4*precision+recall))
FDR	calculated as: 1-precision
FNR	calculated as: 1-recall
FOR	calculated as: 1-NPV
FPR	calculated as: 1-specificity
geometric.mean	calculated as: (recall*specificity)^0.5
Jaccard	calculated as: TP / (TP+FP+FN)
L	calculated as: recall / (1-specificity)
lambda	calculated as: (1-recall) / (specificity)
MCC	calculated as: (TP*TN-FP*FN) / (((TP+FP)*(TP+FN)*(TN+FP)*(TN+FN))^0.5)
MK	calculated as: precision + NPV - 1
NPV	calculated as: TN / (TN+FN)
OP	calculated as: accuracy - |recall-specificity| / (recall+specificity)
precision	calculated as: TP / (TP+FP)
recall	calculated as: TP / (TP+FN)
specificity	calculated as: TN / (TN+FP)
Youden	calculated as: recall+specificity-1
AUC	Area under the ROC Curve
