# Supplementary material for: Classification of Molecular Subtypes of High-Grade Serous Ovarian Cancer by MALDI-Imaging
Source: Cancers (Basel). 2021 Mar 25;13(7):1512. doi: 10.3390/cancers13071512 (PMC8036744; doi:10.3390/cancers13071512)
Supplement: Supplementary file 1 [file cancers-13-01512-s001.zip › Supplementary material/3-Supp.Table_CohortSummary.xlsx]

## Sheet: Tabelle1
						HGSOC cohort (N=279)			C1 (N=105)			C2 (N=77)			C4 (N=44)			C5 (N=53)
		Median age at first diagnosis (range)				59	(23-92)		59.6	(26-92)		58.5	(32-79)		56.9	(23-85)		61	(37-89)
		Inital FIGOstage				N	%		N	%		N	%		N	%		N	%
			I			1	0.358423		0	0		0	0		1	2.27273		0	0
			II			9	3.22581		2	1.90476		4	5.19481		2	4.54545		1	1.88679
			III			185	66.3082		69	65.7143		52	67.5325		28	63.6364		36	67.9245
			IV			83	29.7491		34	32.381		21	27.2727		13	29.5455		15	28.3019
		Ascites				N	%		N	%		N	%		N	%		N	%
			no ascites			51	18.2796		22	20.9524		10	12.987		8	18.1818		11	20.7547
			<500ml			99	35.4839		34	32.381		29	37.6623		19	43.1818		17	30.1887
			>500ml			129	46.2366		49	46.6667		38	49.3506		17	38.6364		25	47.1698
		Tumor				N	%		N	%		N	%		N	%		N	%
			Primary			255	91.3978		96	91.4286		69	89.6104		40	90.9091		50	94.3396
			Recurrence			24	8.6		9	8.6		8	10.4		4	9.1		3	5.7
