# Supplementary material for: Classification of Molecular Subtypes of High-Grade Serous Ovarian Cancer by MALDI-Imaging
Source: Cancers (Basel). 2021 Mar 25;13(7):1512. doi: 10.3390/cancers13071512 (PMC8036744; doi:10.3390/cancers13071512)
Supplement: Supplementary file 1 [file cancers-13-01512-s001.zip › Supplementary material/4-Supp.Table_DataSets.xlsx]

## Sheet: Datasets
Stroma-labeled datasets
		Stroma	Malignant
Set_v1	# Spots	6573	6573
Set_v2	# Spots	6573	6573				# Spots = the number of measurements (spectra)
Set_v3	# Spots	6573	6573				# Cores = the number of tumor cores
Total	# Spots	8215	6573
	# Cores	-	-
Subtype-labeled datasets
		C1 - mesenchymal	C2 - immunoreactive	C4 - differentiated	C5 - proliferative
Set_v1	# Spots	19534	19543	19214	19400
	# Cores	39	39	40	38
Set_v2	# Spots	19474	19478	19214	19811
	# Cores	40	41	40	39
Set_v3	# Spots	19460	19381	19214	19309
	# Cores	40	39	40	38
Total	# Spots	73539	52156	19214	40380
	# Cores	154	107	40	82
Subtype-labeled datasets /wo stroma
		C1 - mesenchymal	C2 - immunoreactive	C4 - differentiated	C5 - proliferative
Set_v1	# Spots	9460	9895	9451	9470
	# Cores	29	27	37	30
Set_v2	# Spots	9748	9571	9451	9510
	# Cores	33	30	37	28
Set_v3	# Spots	9484	9496	9451	9610
	# Cores	32	25	37	27
Total	# Spots	73539	52156	19214	40380
	# Cores	154	107	40	82
